# Supplementary material for: Lycium barbarum Polysaccharide Regulates the Lipid Metabolism and Alters Gut Microbiota in High-Fat Diet Induced Obese Mice
Source: Int J Environ Res Public Health. 2022 Sep 24;19(19):12093. doi: 10.3390/ijerph191912093 (PMC9566073; doi:10.3390/ijerph191912093)
Supplement: Supplementary file 1 [file ijerph-19-12093-s001.zip › gut mircobiota.xlsx]

## Sheet: treat1.phylum.ANOVA
Phylum	LBP2(Mean)	LBP2(Sd)	LBP3(Mean)	LBP3(Sd)	LBP1(Mean)	LBP1(Sd)	CON(Mean)	CON(Sd)	MOD(Mean)	MOD(Sd)	multiGroup(p)	multiGroup(p-corrected)
Actinobacteria	0.035514	0.050504	0.028402	0.016963	0.046179	0.039143	0.040017	0.038643	0.039831	0.031573	0.94207	0.94207
Bacteroidetes	0.394306	0.107266	0.503802	0.108383	0.380991	0.18395	0.458076	0.08877	0.233289	0.059358	0.006273	0.069006
Cyanobacteria	0.007293	0.012923	0.00515	0.004166	0.00137	0.000504	0.001517	0.000626	0.00044	0.000221	0.265377	0.486525
Deferribacteres	0.005166	0.006067	0.000169	0.000119	0.000953	0.0012	0.001547	0.002524	0.002523	0.003882	0.146366	0.322006
Epsilonbacteraeota	0.028247	0.034486	0.001565	0.00076	0.009313	0.010433	0.006242	0.008765	0.014915	0.016448	0.138109	0.379799
Firmicutes	0.408522	0.094682	0.321556	0.064511	0.4556	0.151402	0.375855	0.067173	0.533721	0.130668	0.024266	0.088975
Fusobacteria	0.000118	0.00022	0.002657	0.006078	9.2e-05	8.3e-05	2.8e-05	1.7e-05	1.8e-05	2.4e-05	0.381972	0.525212
Patescibacteria	0.010023	0.005545	0.009373	0.006145	0.025656	0.015148	0.024784	0.018351	0.008427	0.005701	0.02242	0.123309
Proteobacteria	0.106605	0.067974	0.071354	0.023363	0.056269	0.011932	0.089673	0.050828	0.086715	0.066509	0.484252	0.591864
Tenericutes	0.001986	0.002586	0.003664	0.00282	0.005335	0.010644	0.001071	0.000807	0.001615	0.001508	0.599537	0.659491
Verrucomicrobia	0.002221	0.001256	0.052307	0.081937	0.018242	0.033072	0.00119	0.000644	0.078507	0.15261	0.37531	0.589773

## Sheet: treat1.genus.ANOVA-ratio
Genus	LBP2(Mean)	LBP2(Sd)	LBP3(Mean)	LBP3(Sd)	LBP1(Mean)	LBP1(Sd)	CON(Mean)	CON(Sd)	MOD(Mean)	MOD(Sd)
Desulfovibrio	0.011523	0.007331	0.004338	0.003509	0.009786	0.009677	0.049162	0.035411	0.009141	0.010043
Faecalibaculum	0.002791	0.000967	0.016711	0.020961	0.052425	0.03897	0.015998	0.014968	0.133029	0.118451
Gordonibacter	0.000216	0.000303	7.9e-05	0.000109	4.1e-05	2.7e-05	0.001792	0.00185	3.5e-05	4.4e-05
Millionella	3e-06	6e-06	1.3e-05	2.2e-05	0	0	0.00081	0.0006	2e-06	6e-06
Muribaculum	0.003107	0.003818	0.003024	0.000851	0.002898	0.001775	0.008862	0.003593	0.002793	0.00134
Pantoea	0.005591	0.001225	0.004404	0.001732	0.008207	0.001116	0.006869	0.001079	0.003405	0.002323
Prevotellaceae_NK3B31_group	5e-06	8e-06	8e-06	1.3e-05	0	0	0.001564	0.001353	3e-06	7e-06
Prevotellaceae_UCG-001	0.002294	0.001792	0.005992	0.005473	0.00153	0.001475	0.009833	0.007093	0.000562	0.000252
Rahnella	0.000179	5.8e-05	0.000172	5.6e-05	0.000248	4.5e-05	0.000506	0.000126	0.000136	0.000105
Ruminococcus_1	0.000467	0.000372	0.000396	0.000532	0.000348	0.000321	0.002479	0.002055	0.000456	0.000684
Serratia	0.000194	7.4e-05	0.000173	7.9e-05	0.000213	0.000113	0.00077	0.000141	0.000142	7.7e-05
uncultured_bacterium_f_Muribaculaceae	0.31097	0.105669	0.374629	0.050389	0.317094	0.112399	0.356983	0.050541	0.199914	0.02855

## Sheet: treat1.species.ANOVA-ratio
Species	LBP2(Mean)	LBP2(Sd)	LBP3(Mean)	LBP3(Sd)	LBP1(Mean)	LBP1(Sd)	CON(Mean)	CON(Sd)	MOD(Mean)	MOD(Sd)	multiGroup(p)	multiGroup(p-corrected)
Bacteroides_acidifaciens	0.000884	0.000991	0.002314	0.002316	0.000992	0.001761	0.001129	0.001041	0.000249	0.000228	0.205774	0.376866
Brachyspira_sp	0.008139	0.003844	0.00321	0.003051	0.00544	0.004971	0.000111	6.5e-05	0.007425	0.008521	0.056739	0.181341
Christensenella_timonensis	0.000225	0.000501	9.7e-05	0.000165	6e-06	9e-06	0.000129	0.000122	0	0	0.483068	0.587612
Clostridiales_bacterium_CIEAF_020	0.019552	0.0127	0.009117	0.004634	0.018362	0.009414	0.010762	0.007824	0.020539	0.016118	0.252849	0.433836
Lachnospiraceae_bacterium_10-1	0.010677	0.010386	0.025206	0.03122	0.014492	0.023056	0.019027	0.014166	0.021671	0.020122	0.773847	0.788357
Lachnospiraceae_bacterium_609	0.003214	0.003091	0.003551	0.002967	0.014551	0.022197	0.000608	0.000753	0.013757	0.015494	0.183136	0.382707
Lachnospiraceae_bacterium_COE1	0.000376	0.000777	3.5e-05	3.8e-05	0.000469	0.000362	0.000223	0.000318	0.000475	0.000558	0.472084	0.582952
Lactobacillus_acetotolerans	7.5e-05	6.1e-05	0.000143	9.7e-05	5.1e-05	3.6e-05	5.7e-05	3.4e-05	2.3e-05	1.7e-05	0.014503	0.073876
Lactobacillus_brevis	0.000102	8.7e-05	0.000109	7.4e-05	0.000248	9.4e-05	8.1e-05	4.2e-05	1.8e-05	1.5e-05	0.000124	0.002023
Lactobacillus_iners_AB-1	0.000136	8.7e-05	0.000151	0.000122	0.000101	6.3e-05	4.9e-05	3.3e-05	5.9e-05	2.8e-05	0.102294	0.273344
Mediterranea_massiliensis	9.7e-05	3.9e-05	0.000123	0.000117	8.1e-05	0.0001	7.1e-05	3.3e-05	4.7e-05	5e-05	0.507822	0.595503
Millionella_massiliensis	3e-06	6e-06	1.3e-05	2.2e-05	0	0	0.00081	0.0006	2e-06	6e-06	3.1e-05	0.001025
Parabacteroides_merdae	0.000796	0.001005	0.001526	0.000942	0.000978	0.001664	0.001099	0.000883	0.000517	0.000642	0.588127	0.622498
Syphacia_muris	0.018256	0.028669	0.000879	0.000628	0.004917	0.004971	0.005918	0.008616	0.010594	0.015021	0.354757	0.516298
bacterium_NLAE-zl-C146	0.00018	0.000154	0.000147	0.000123	0	0	0	0	0	0	0.00121	0.009858
uncultured_bacterium_c_Gammaproteobacteria	0.000174	6.7e-05	0.000128	5.6e-05	6.8e-05	3.3e-05	2.9e-05	1.5e-05	0	0	1e-06	3.9e-05
uncultured_bacterium_f_Atopobiaceae	0.023571	0.042796	0.008019	0.004329	0.001889	0.001686	0.003214	0.002745	0.019322	0.019582	0.308572	0.474503
uncultured_bacterium_f_Burkholderiaceae	3.6e-05	2.6e-05	0.000127	0.000249	0.000169	0.000381	4.7e-05	0.000108	3.2e-05	6.4e-05	0.724302	0.747223
uncultured_bacterium_f_Christensenellaceae	0.000544	0.000498	0.000252	0.000285	0.000486	0.000457	0.000241	0.000138	0.000585	0.000334	0.334261	0.495314
uncultured_bacterium_f_Clostridiales_vadinBB60_group	0.000877	0.000731	0.001123	0.000568	0.001173	0.000993	0.001239	0.000728	0.000338	0.000322	0.195135	0.383217
uncultured_bacterium_f_Clostridium_sp._K4410.MGS-306	0.000773	0.00187	1.6e-05	2.8e-05	0	0	6e-06	1.4e-05	5e-06	1.3e-05	0.422354	0.555191
uncultured_bacterium_f_Demequinaceae	2.6e-05	5.6e-05	0.000116	0.00027	6e-06	9e-06	0.002312	0.003705	0.000188	0.000201	0.102635	0.269831
uncultured_bacterium_f_Desulfovibrionaceae	0.07094	0.05742	0.020967	0.018723	0.021948	0.009168	0.011078	0.011185	0.064636	0.058977	0.032101	0.118921
uncultured_bacterium_f_Eggerthellaceae	0.000204	0.000224	0.000141	6.5e-05	0.000262	0.000147	0.000227	0.000242	0.000109	8.1e-05	0.514532	0.594814
uncultured_bacterium_f_Enterobacteriaceae	0.011054	0.003381	0.009653	0.003154	0.008756	0.00089	0.003905	0.000585	0.002908	0.001965	2e-06	9.4e-05
uncultured_bacterium_f_Erysipelotrichaceae	0.000536	0.000919	0.002286	0.004836	0.000163	0.000218	7.1e-05	3.1e-05	0.000325	0.00047	0.411465	0.549744
uncultured_bacterium_f_Family_XIII	7.3e-05	7.3e-05	4.8e-05	6e-05	0.000128	0.000121	0.000126	6.1e-05	0.000102	8.7e-05	0.41374	0.54829
uncultured_bacterium_f_Lachnospiraceae	0.093282	0.06284	0.051289	0.035515	0.088055	0.054187	0.093089	0.055223	0.131589	0.079024	0.264733	0.449495
uncultured_bacterium_f_Mitochondria	0.000269	0.000154	0.000468	0.00026	0.000226	9.5e-05	0.000163	7.4e-05	7.1e-05	6.1e-05	0.001595	0.011815
uncultured_bacterium_f_Muribaculaceae	0.31097	0.105669	0.374629	0.050389	0.317094	0.112399	0.356983	0.050541	0.199914	0.02855	0.005873	0.033011
uncultured_bacterium_f_Peptococcaceae	0.003449	0.003388	0.001666	0.001539	0.002449	0.00156	0.001419	0.000749	0.003046	0.001873	0.372357	0.537116
uncultured_bacterium_f_Prevotellaceae	0.000897	0.000903	0.000784	0.000247	0.000699	0.000434	0.000487	0.00019	0.000284	9.8e-05	0.200121	0.383762
uncultured_bacterium_f_Ruminococcaceae	0.015213	0.006276	0.011425	0.010034	0.018219	0.012381	0.016051	0.004981	0.022045	0.016079	0.538474	0.597084
uncultured_bacterium_g_A2	0	0	2.5e-05	3.5e-05	2.5e-05	6.1e-05	0.000737	0.000825	0.000449	0.00057	0.027406	0.11168
uncultured_bacterium_g_ASF356	0.000115	9.8e-05	5e-05	6.2e-05	3.1e-05	2.4e-05	2.3e-05	2.6e-05	9.9e-05	6.9e-05	0.060513	0.189684
uncultured_bacterium_g_Acetatifactor	0.001651	0.002369	0.001307	0.002028	0.004275	0.004924	0.001939	0.002198	0.005887	0.005918	0.204844	0.383788
uncultured_bacterium_g_Acinetobacter	0.001231	0.001211	0.007377	0.009764	0.003276	0.004826	0.001083	0.00187	0.002832	0.004789	0.287052	0.458721
uncultured_bacterium_g_Aerococcus	0.000411	0.000161	0.001317	0.002253	0.001433	0.001559	0.0013	0.002222	0.000404	0.000292	0.636305	0.664857
uncultured_bacterium_g_Akkermansia	0.002221	0.001256	0.052307	0.081937	0.018242	0.033072	0.00119	0.000644	0.078507	0.15261	0.37531	0.531961
uncultured_bacterium_g_Alistipes	0.005703	0.006098	0.013441	0.006274	0.016243	0.028792	0.01823	0.01418	0.002569	0.00293	0.319013	0.481473
uncultured_bacterium_g_Alloprevotella	0.051682	0.06231	0.064539	0.041791	0.015914	0.016036	0.035639	0.031583	0.0192	0.032139	0.194256	0.390911
uncultured_bacterium_g_Anaeroplasma	2.9e-05	6.3e-05	9.9e-05	0.000128	0.000214	0.000323	0	0	5.1e-05	0.000124	0.229353	0.406354
uncultured_bacterium_g_Anaerotruncus	0.005659	0.005862	0.001814	0.00188	0.001932	0.001661	0.00075	0.000852	0.002374	0.002356	0.096507	0.262178
uncultured_bacterium_g_Anaerovorax	0.000191	0.000198	8.6e-05	9.3e-05	0.000165	0.000105	2.8e-05	2.3e-05	0.000212	0.000138	0.090031	0.248731
uncultured_bacterium_g_Angelakisella	0.000175	0.000139	0.000109	8.2e-05	0.000206	0.000282	0.000117	0.000106	0.000153	0.000134	0.837372	0.847774
uncultured_bacterium_g_Bacteroides	0.011894	0.012055	0.019246	0.008937	0.0127	0.020577	0.006925	0.007423	0.004441	0.005703	0.283659	0.457786
uncultured_bacterium_g_Bifidobacterium	0.002112	0.001284	0.007916	0.006451	0.015923	0.013172	0.009589	0.015049	0.011028	0.011317	0.290009	0.454534
uncultured_bacterium_g_Bilophila	0.000755	0.000725	0.000217	0.000268	0.000231	0.000203	0.000201	0.000206	0.000527	0.000503	0.133409	0.319789
uncultured_bacterium_g_Blautia	0.001702	0.001796	0.002188	0.002238	0.002235	0.002631	0.000608	0.00045	0.00215	0.000923	0.49311	0.591006
uncultured_bacterium_g_Brevibacterium	0.000116	5.4e-05	0.000128	9.9e-05	7.4e-05	3.6e-05	0.000379	0.000582	0.000127	9.5e-05	0.325556	0.48684
uncultured_bacterium_g_Brevundimonas	1.7e-05	2.7e-05	2.8e-05	4.7e-05	1.7e-05	3.4e-05	0.000828	0.001701	5.8e-05	9.1e-05	0.290479	0.450934
uncultured_bacterium_g_Butyricicoccus	0.001073	0.000911	0.000405	0.000432	0.000616	0.000581	0.000321	0.00039	0.001187	0.000719	0.090003	0.252939
uncultured_bacterium_g_Candidatus_Arthromitus	4.1e-05	3.8e-05	4e-05	2e-05	9.9e-05	0.000121	0.000169	0.000373	1e-05	8e-06	0.556839	0.60916
uncultured_bacterium_g_Candidatus_Saccharimonas	0.010023	0.005545	0.009373	0.006145	0.025656	0.015148	0.024784	0.018351	0.008427	0.005701	0.02242	0.098768
uncultured_bacterium_g_Candidatus_Soleaferrea	0.000738	0.000294	0.000675	0.000378	0.00063	0.000249	0.000912	0.000828	0.00046	0.000199	0.538226	0.600896
uncultured_bacterium_g_Caproiciproducens	0.000539	0.000449	0.000584	0.00048	0	0	0	0	3e-06	6e-06	0.000936	0.009536
uncultured_bacterium_g_Cetobacterium	0.000118	0.00022	0.002657	0.006078	9.2e-05	8.3e-05	2.8e-05	1.7e-05	1.8e-05	2.4e-05	0.381972	0.527639
uncultured_bacterium_g_Christensenellaceae_R-7_group	0.000155	0.000237	0.000503	0.000664	0.000101	0.000105	0.000117	0.000216	8.9e-05	6.1e-05	0.194558	0.386744
uncultured_bacterium_g_Clostridium_sensu_stricto_1	0.000418	0.000363	0.000441	0.000664	0.004956	0.009567	0.000101	6.5e-05	0.002035	0.002388	0.311709	0.474847
uncultured_bacterium_g_Clostridium_sensu_stricto_12	0.000212	0.000172	0.00022	0.000179	0	0	0	0	0	0	0.000746	0.008109
uncultured_bacterium_g_Coriobacteriaceae_UCG-002	0.004878	0.006321	0.00457	0.005219	0.018776	0.024695	0.000457	0.000323	0.002482	0.00204	0.086321	0.246848
uncultured_bacterium_g_Corynebacterium_1	0.000941	0.000831	0.00263	0.004577	0.001691	0.001388	0.014867	0.024014	0.003978	0.003723	0.204536	0.387666
uncultured_bacterium_g_Defluviitaleaceae_UCG-011	8.5e-05	0.00014	3.2e-05	5.7e-05	9.9e-05	0.000155	0	0	0.000105	0.000115	0.398214	0.540908
uncultured_bacterium_g_Desulfovibrio	0.003384	0.004552	0.001128	0.000678	0.004346	0.004879	0.04905	0.035409	0.001716	0.001603	5.8e-05	0.001179
uncultured_bacterium_g_Dietzia	2.9e-05	1.9e-05	1.6e-05	1.7e-05	2e-05	2.5e-05	0.000399	0.000796	2.5e-05	2.6e-05	0.282503	0.465131
uncultured_bacterium_g_Dubosiella	0.004837	0.002995	0.000927	0.000596	0.034351	0.022552	0.006755	0.004048	0.021022	0.017506	0.000712	0.008292
uncultured_bacterium_g_Empedobacter	0.00012	0.000199	0.00096	0.002068	0.000246	0.000458	0.002158	0.005063	0.000109	0.000162	0.557235	0.605529
uncultured_bacterium_g_Enterococcus	0.000399	0.000169	0.00043	0.000244	0.000252	8e-05	0.000237	4.2e-05	8.7e-05	5.2e-05	0.001875	0.013287
uncultured_bacterium_g_Enterorhabdus	0.003241	0.002419	0.004492	0.001704	0.007097	0.003262	0.00609	0.006104	0.00217	0.000587	0.106411	0.275316
uncultured_bacterium_g_Erysipelatoclostridium	0.000629	0.001215	0.000505	0.000515	2.6e-05	5.5e-05	0.000305	0.00057	9.8e-05	0.000174	0.453151	0.568182
uncultured_bacterium_g_Escherichia-Shigella	0.000432	0.000341	0.000354	0.000246	0.000419	0.000228	0.000271	0.000136	0.000141	0.000101	0.183347	0.378298
uncultured_bacterium_g_Facklamia	3e-06	7e-06	8e-06	1.3e-05	0	0	0.001985	0.003638	5e-06	1.2e-05	0.164439	0.35738
uncultured_bacterium_g_Faecalibacterium	0.000197	6.9e-05	0.000285	8.6e-05	0.000189	4.7e-05	0.000127	2.4e-05	8.7e-05	4.7e-05	5.7e-05	0.001316
uncultured_bacterium_g_Faecalibaculum	0.002791	0.000967	0.016711	0.020961	0.052425	0.03897	0.015998	0.014968	0.133029	0.118451	0.00348	0.022689
uncultured_bacterium_g_Family_XIII_AD3011_group	0.00045	0.000336	0.00037	0.000266	0.000855	0.000915	0.000463	0.000306	0.000436	0.000255	0.451489	0.570486
uncultured_bacterium_g_Family_XIII_UCG-001	0.00013	0.000106	5.9e-05	7.5e-05	0.000179	0.000191	0.000213	0.000179	0.000213	0.0001	0.282597	0.460633
uncultured_bacterium_g_Franconibacter	0.000153	9.3e-05	0.000132	8.2e-05	2.1e-05	1.5e-05	3e-06	7e-06	0	0	3.4e-05	0.000935
uncultured_bacterium_g_GCA-900066225	0.000458	0.0003	0.000269	0.000227	0.000412	0.000289	0.000124	0.000146	0.000883	0.00071	0.027629	0.109844
uncultured_bacterium_g_GCA-900066575	0.001837	0.00171	0.001085	0.001079	0.001779	0.001808	0.002914	0.001989	0.002878	0.001221	0.248051	0.43013
uncultured_bacterium_g_Gluconobacter	0.000316	0.000151	0.000295	0.00013	0.000156	3.8e-05	0.000101	4.9e-05	4.1e-05	3.1e-05	6.5e-05	0.00117
uncultured_bacterium_g_Glutamicibacter	5.5e-05	6e-05	0.00011	8.6e-05	3.7e-05	3.1e-05	0.000135	0.000285	0.000125	0.000161	0.750105	0.768976
uncultured_bacterium_g_Gordonibacter	0.000216	0.000303	7.9e-05	0.000109	4.1e-05	2.7e-05	0.001792	0.00185	3.5e-05	4.4e-05	0.00442	0.026682
uncultured_bacterium_g_Harryflintia	0.000554	0.000471	0.000281	0.000311	0.000372	0.000223	0.0001	9.2e-05	0.000759	0.000669	0.082765	0.245287
uncultured_bacterium_g_Helicobacter	0.009928	0.019972	0.000563	0.000829	0.004327	0.006546	0.000261	0.000193	0.004286	0.009166	0.495856	0.58996
uncultured_bacterium_g_Ileibacterium	0.108962	0.065077	0.104897	0.079648	0.070162	0.052844	0.000219	0.000134	0.002599	0.005358	0.001138	0.010303
uncultured_bacterium_g_Intestinimonas	0.005676	0.006014	0.002344	0.001704	0.005789	0.004002	0.004358	0.002554	0.006549	0.005218	0.466474	0.580421
uncultured_bacterium_g_Jeotgalibaca	1.8e-05	2.5e-05	5.5e-05	9e-05	2e-05	2.4e-05	0.000702	0.001381	0.000103	8.7e-05	0.279203	0.464389
uncultured_bacterium_g_Jeotgalicoccus	9.5e-05	5.5e-05	7.8e-05	0.000108	0.000155	0.000201	0.000885	0.001792	0.000238	0.000187	0.405776	0.546624
uncultured_bacterium_g_Lachnospiraceae_FCS020_group	0.000621	0.000687	0.000189	0.000151	0.000452	0.000637	0.000571	0.000775	0.000943	0.000911	0.445962	0.567905
uncultured_bacterium_g_Lachnospiraceae_NK4A136_group	0.031876	0.042883	0.01388	0.01293	0.013809	0.010261	0.033613	0.021585	0.046823	0.029632	0.172789	0.370588
uncultured_bacterium_g_Lachnospiraceae_UCG-001	0.00185	0.003262	0.000114	0.000132	0.00049	0.000438	0.00348	0.005905	0.000659	0.001108	0.334496	0.491197
uncultured_bacterium_g_Lachnospiraceae_UCG-006	0.003041	0.001755	0.001129	0.000596	0.00251	0.001979	0.005874	0.004385	0.003228	0.001773	0.037126	0.131555
uncultured_bacterium_g_Lactobacillus	0.003174	0.000677	0.008473	0.006098	0.013526	0.015621	0.079973	0.095174	0.009257	0.014355	0.028341	0.109991
uncultured_bacterium_g_Leucobacter	1.9e-05	2.6e-05	0.000111	0.000175	4.7e-05	6.1e-05	0.00017	0.000278	0.000168	0.000143	0.395199	0.541322
uncultured_bacterium_g_Leuconostoc	0.001061	0.000737	0.000698	0.00014	0.002112	0.000219	0.001042	0.000266	0.001288	0.000792	0.001025	0.009831
uncultured_bacterium_g_Marvinbryantia	0.000246	0.000262	0.000284	0.000191	0.000571	0.000451	0.000244	9.4e-05	0.000552	0.00044	0.194196	0.395674
uncultured_bacterium_g_Megamonas	9.6e-05	7.6e-05	0.000134	6.3e-05	7.4e-05	4.4e-05	7.7e-05	4e-05	2.9e-05	1.9e-05	0.028894	0.10953
uncultured_bacterium_g_Methylobacterium	0.000193	0.00041	0.000197	0.000442	3.4e-05	7.6e-05	5e-06	8e-06	0	0	0.527549	0.605567
uncultured_bacterium_g_Mucispirillum	0.005166	0.006067	0.000169	0.000119	0.000953	0.0012	0.001547	0.002524	0.002523	0.003882	0.146366	0.340824
uncultured_bacterium_g_Muribaculum	0.003107	0.003818	0.003024	0.000851	0.002898	0.001775	0.008862	0.003593	0.002793	0.00134	0.001168	0.01002
uncultured_bacterium_g_Negativibacillus	0.000695	0.000535	0.000537	0.000466	0.000374	0.000122	0.000398	0.000261	0.000461	0.000199	0.535761	0.602269
uncultured_bacterium_g_Odoribacter	0.001083	0.001275	0.008104	0.017917	0.006847	0.007737	0.004668	0.003949	0.000381	0.000296	0.489468	0.590987
uncultured_bacterium_g_Oscillibacter	0.004921	0.003669	0.001867	0.001667	0.003343	0.002633	0.002579	0.002116	0.007501	0.007681	0.172797	0.365791
uncultured_bacterium_g_Paenalcaligenes	0.000232	0.000205	0.000724	0.001073	0.000412	0.000747	0.004824	0.008662	0.00061	0.000681	0.24119	0.422731
uncultured_bacterium_g_Pantoea	0.005591	0.001225	0.004404	0.001732	0.008207	0.001116	0.006869	0.001079	0.003405	0.002323	0.00013	0.001767
uncultured_bacterium_g_Papillibacter	5.1e-05	4.5e-05	5.6e-05	4.1e-05	0.000127	0.000141	4.5e-05	5.2e-05	0.000176	0.000192	0.205207	0.3801
uncultured_bacterium_g_Parabacteroides	0.002612	0.001944	0.005214	0.003526	0.0013	0.001881	0.002001	0.001659	0.001338	0.001912	0.038223	0.13256
uncultured_bacterium_g_Parasutterella	0.001019	0.001015	0.001262	0.001679	5.8e-05	4.2e-05	0.000521	0.000262	0.000538	0.000415	0.199629	0.387374
uncultured_bacterium_g_Parvibacter	0.000107	7.2e-05	7.5e-05	6.8e-05	0.000316	8.3e-05	0.000387	0.000583	7.5e-05	5.4e-05	0.152924	0.34146
uncultured_bacterium_g_Pediococcus	0.000518	0.000305	0.000474	0.000332	0.000173	5.6e-05	8e-06	1.4e-05	5e-06	8e-06	0.000128	0.001901
uncultured_bacterium_g_Peptococcus	0.000291	0.000205	0.000315	0.000435	0.001169	0.001291	0.000226	0.000279	0.000608	0.000674	0.144762	0.341973
uncultured_bacterium_g_Prevotella_1	5.3e-05	4.2e-05	0.000329	0.000425	1.4e-05	1.9e-05	1.7e-05	2.2e-05	8e-06	9e-06	0.03276	0.118663
uncultured_bacterium_g_Prevotellaceae_NK3B31_group	5e-06	8e-06	8e-06	1.3e-05	0	0	0.001564	0.001353	3e-06	7e-06	0.000273	0.003428
uncultured_bacterium_g_Prevotellaceae_UCG-001	0.002294	0.001792	0.005992	0.005473	0.00153	0.001475	0.009833	0.007093	0.000562	0.000252	0.003642	0.022835
uncultured_bacterium_g_Proteocatella	7e-06	1.2e-05	0.000485	0.001188	3e-06	7e-06	0	0	0	0	0.431385	0.558061
uncultured_bacterium_g_Providencia	8.9e-05	0.000122	0.001669	0.003702	0.000226	0.000504	6e-06	9e-06	1e-05	2.4e-05	0.379197	0.532838
uncultured_bacterium_g_Pseudochrobactrum	3.9e-05	2.1e-05	0.000219	0.000321	0.000402	0.000563	5.3e-05	5.6e-05	0.00041	0.000257	0.12727	0.314319
uncultured_bacterium_g_Pseudomonas	7.4e-05	4.6e-05	0.000158	0.000149	9.1e-05	0.000101	4.8e-05	3.7e-05	1.3e-05	1.2e-05	0.072011	0.221467
uncultured_bacterium_g_Psychrobacter	0.000615	0.000518	0.016075	0.016056	0.000767	0.001148	0.008532	0.015419	0.000717	0.000745	0.044138	0.149885
uncultured_bacterium_g_Rahnella	0.000179	5.8e-05	0.000172	5.6e-05	0.000248	4.5e-05	0.000506	0.000126	0.000136	0.000105	0	2.3e-05
uncultured_bacterium_g_Ralstonia	6.8e-05	4.2e-05	0.000128	7.8e-05	7e-05	3.8e-05	5.4e-05	3.7e-05	2.8e-05	2.6e-05	0.019484	0.09074
uncultured_bacterium_g_Rikenella	0.001136	0.001146	0.001458	0.00089	0.001315	0.001606	0.003255	0.00205	0.000522	0.000789	0.026246	0.112584
uncultured_bacterium_g_Rikenellaceae_RC9_gut_group	0.000969	0.000999	0.002081	0.001878	0.002138	0.00414	0.003492	0.004364	0.000312	0.00036	0.381002	0.530798
uncultured_bacterium_g_Romboutsia	9.5e-05	4.5e-05	0.000279	0.000271	0.001888	0.002672	6.2e-05	5.4e-05	0.000266	0.000304	0.072813	0.219789
uncultured_bacterium_g_Roseburia	0.000174	0.000304	0.000294	0.000584	0.000265	0.00044	0.000381	0.000435	0.000524	0.000873	0.852934	0.858199
uncultured_bacterium_g_Ruminiclostridium	0.002017	0.001212	0.001078	0.000965	0.004124	0.004903	0.003763	0.001775	0.004966	0.00512	0.27283	0.458467
uncultured_bacterium_g_Ruminiclostridium_5	0.002747	0.00209	0.001087	0.000686	0.002518	0.002367	0.002228	0.001535	0.005351	0.004847	0.119954	0.300808
uncultured_bacterium_g_Ruminiclostridium_6	0.000222	0.000143	0.000537	0.000689	0.000506	0.000382	0.001942	0.00166	0.000342	0.000503	0.011735	0.061701
uncultured_bacterium_g_Ruminiclostridium_9	0.018482	0.011053	0.008786	0.013198	0.018961	0.024359	0.011494	0.009708	0.021181	0.013281	0.576152	0.621939
uncultured_bacterium_g_Ruminococcaceae_NK4A214_group	0.000254	0.000105	0.000382	0.000308	0.000152	0.000122	0.000172	6.5e-05	0.000185	0.000206	0.211908	0.379571
uncultured_bacterium_g_Ruminococcaceae_UCG-004	0.003595	0.00199	0.001697	0.001191	0.004584	0.003921	0.002289	0.001429	0.00397	0.002119	0.210398	0.381054
uncultured_bacterium_g_Ruminococcaceae_UCG-005	8.2e-05	7.1e-05	7.3e-05	8.7e-05	0.000111	0.000109	0.000322	0.000181	0.000112	0.000183	0.021108	0.095573
uncultured_bacterium_g_Ruminococcaceae_UCG-009	0.000665	0.000737	0.000512	0.000501	0.000937	0.000971	0.001239	0.000446	0.001149	0.001027	0.445554	0.571853
uncultured_bacterium_g_Ruminococcaceae_UCG-010	0.000882	0.000753	0.001095	0.000831	0.002515	0.002134	0.000164	0.000181	0.000887	0.000383	0.016572	0.079447
uncultured_bacterium_g_Ruminococcaceae_UCG-013	0.000499	0.000336	0.000739	0.000647	0.000775	0.00052	0.000469	0.000402	0.000445	0.000124	0.556518	0.612922
uncultured_bacterium_g_Ruminococcaceae_UCG-014	0.02788	0.041071	0.01754	0.013076	0.015991	0.014967	0.012896	0.003933	0.007261	0.004269	0.529488	0.603542
uncultured_bacterium_g_Ruminococcus_1	0.000467	0.000372	0.000396	0.000532	0.000348	0.000321	0.002479	0.002055	0.000456	0.000684	0.004654	0.02709
uncultured_bacterium_g_Serratia	0.000194	7.4e-05	0.000173	7.9e-05	0.000213	0.000113	0.00077	0.000141	0.000142	7.7e-05	0	0
uncultured_bacterium_g_Sphingobacterium	0	0	1.6e-05	2.8e-05	3e-06	7e-06	0.000852	0.001508	3.9e-05	4.6e-05	0.150558	0.345648
uncultured_bacterium_g_Sphingomonas	0.000299	0.000261	0.000473	0.000395	0.00015	8.5e-05	0.000117	6.2e-05	8.6e-05	4.3e-05	0.026996	0.112831
uncultured_bacterium_g_Sporosarcina	2.4e-05	3e-05	2.4e-05	1.7e-05	0.00023	0.000555	7.1e-05	0.000158	1.8e-05	2e-05	0.580507	0.618449
uncultured_bacterium_g_Staphylococcus	0.000583	0.000681	0.000497	0.000581	0.000625	0.00063	0.00078	0.001558	0.001049	0.00192	0.93958	0.93958
uncultured_bacterium_g_Streptococcus	0.000118	7.4e-05	0.000111	0.000117	0.000269	0.000348	2.9e-05	3.2e-05	3.8e-05	2.6e-05	0.132021	0.321185
uncultured_bacterium_g_Succiniclasticum	8e-05	6.9e-05	0.000405	0.000635	2.1e-05	2.4e-05	1.3e-05	1.8e-05	1.6e-05	1e-05	0.112127	0.285573
uncultured_bacterium_g_Sulfurovum	6.3e-05	6e-05	0.000124	6.3e-05	6.8e-05	5.2e-05	6.4e-05	3.3e-05	3.4e-05	2.7e-05	0.055337	0.180399
uncultured_bacterium_g_Thiobacillus	4.9e-05	2.3e-05	0.000157	9.2e-05	8.1e-05	5.6e-05	3.5e-05	3.1e-05	3.6e-05	1.6e-05	0.001581	0.012269
uncultured_bacterium_g_Turicibacter	0.000538	0.000715	0.000397	0.000571	0.002983	0.003911	0.004086	0.002342	0.000819	0.000668	0.015316	0.075651
uncultured_bacterium_g_Tyzzerella	0.000864	0.000624	0.000272	0.000271	0.000858	0.000836	0.000515	0.000614	0.001086	0.000906	0.288839	0.457095
uncultured_bacterium_g_UBA1819	0.002853	0.003626	0.00415	0.004911	0.005206	0.00639	0.001245	0.000776	0.003376	0.00164	0.532032	0.602231
uncultured_bacterium_g_Vagococcus	5.6e-05	6.8e-05	0.000852	0.001538	0.000722	0.001495	0.000713	0.001519	5.9e-05	6e-05	0.625404	0.657682
uncultured_bacterium_g_Veillonellaceae_UCG-001	3.6e-05	4.9e-05	0.000302	0.000521	1.6e-05	1.6e-05	6e-06	9e-06	8e-06	1.3e-05	0.158993	0.350215
uncultured_bacterium_g_Weissella	0.000139	4e-05	0.00016	0.000156	0.000148	0.000126	8.2e-05	9e-06	2.3e-05	1.6e-05	0.084996	0.247398
uncultured_bacterium_g_ZOR0006	0	0	0.000897	0.002191	0	0	3e-06	7e-06	0	0	0.423433	0.552156
uncultured_bacterium_g_[Eubacterium]_brachy_group	0.0001	7.9e-05	9.1e-05	4.3e-05	0.00031	0.000319	0.000171	4.8e-05	0.000192	0.000123	0.151548	0.343088
uncultured_bacterium_g_[Eubacterium]_coprostanoligenes_group	4.7e-05	5.8e-05	5.3e-05	6.2e-05	3e-05	1.5e-05	0.002417	0.003479	6.8e-05	0.00013	0.049214	0.163712
uncultured_bacterium_g_[Eubacterium]_nodatum_group	0.000553	0.000425	0.000515	0.000306	0.000462	0.000464	0.000248	0.000187	0.000438	0.000213	0.578028	0.619859
uncultured_bacterium_g_[Eubacterium]_xylanophilum_group	0.006732	0.004716	0.004404	0.00261	0.007952	0.006462	0.010455	0.008472	0.007626	0.004999	0.504116	0.595442
uncultured_bacterium_g_[Ruminococcus]_torques_group	0.000116	4.7e-05	9.7e-05	2.3e-05	0.000101	5.9e-05	7.3e-05	6e-05	0.000421	0.000863	0.510901	0.594835
uncultured_bacterium_o_Chloroplast	0.001984	0.001007	0.004849	0.00414	0.001277	0.000484	0.000716	0.000343	0.00027	6.4e-05	0.00308	0.020919
uncultured_bacterium_o_Clostridiales	0.00046	0.00044	0.000455	0.000943	0.000537	0.000813	0.00124	0.000953	0.000681	0.000529	0.374787	0.53588
uncultured_bacterium_o_Gastranaerophilales	0.004536	0.010925	0.000285	0.000355	9.3e-05	0.000149	0.000796	0.000604	0.000164	0.000242	0.477834	0.585616
uncultured_bacterium_o_Mollicutes_RF39	0.001957	0.002589	0.003565	0.00284	0.005121	0.010743	0.001071	0.000807	0.001564	0.001491	0.648794	0.673589
uncultured_bacterium_o_Rhodospirillales	0.001064	0.000876	0.001456	0.001015	0.000235	0.000273	0.000463	0.000292	0.000197	0.000302	0.007091	0.038527
