# Supplementary material for: Lycium barbarum Polysaccharide Regulates the Lipid Metabolism and Alters Gut Microbiota in High-Fat Diet Induced Obese Mice
Source: Int J Environ Res Public Health. 2022 Sep 24;19(19):12093. doi: 10.3390/ijerph191912093 (PMC9566073; doi:10.3390/ijerph191912093)
Supplement: Supplementary file 1 [file ijerph-19-12093-s001.zip › PCR.xlsx]

## Sheet: MEAN
		mean	SEM
ADIPONECTIN	LBP-L	0.372324	0.32819
	LBP-M	0.447183	0.184847
	LBP-H	0.656109	0.588653
	MOD	0.0224239	0.0293751
	CON	1.05606	0.365821
PPAR-γ	LBP-L	0.605176	0.103366
	LBP-M	0.677263	0.161259
	LBP-H	0.54599	0.158383
	MOD	2.42771	0.266214
	CON	1.25486	0.723808
CD36	LBP-L	1.31187	0.85898
	LBP-M	1.06694	0.769694
	LBP-H	0.419739	0.225697
	MOD	1.55491	0.363237
	CON	1.04034	0.339231
ACC	LBP-L	2.09277	2.0925
	LBP-M	1.98841	2.19979
	LBP-H	0.869625	0.983128
	MOD	4.00569	2.6898
	CON	1.06625	0.383852
FAS	LBP-L	1.00218	1.52547
	LBP-M	0.5904	0.878848
	LBP-H	0.354187	0.452603
	MOD	1.52318	1.84503
	CON	0.944784	0.855108
